# Supplementary material for: Building a Tool Kit for Medical and Dental Students: Addressing Microaggressions and Discrimination on the Wards
Source: MedEdPORTAL. 2020 Apr 3;16:10893. doi: 10.15766/mep_2374-8265.10893 (PMC7187912; doi:10.15766/mep_2374-8265.10893)
Supplement: Supplementary file 1 — PowerPoint Presentation.pptxCases.docxRole Cards.docxFramework Handout.docxFacilitator Guide.docxAbridged Facilitator Guide.docxPreworkshop Survey.docxPostworkshop Survey.docxText Exercise Criteria.docx [file mep-16-10893-s001.zip]

Archive with 10 entries (10 files):
- _Educational_Summary_Report_10893.pdf
- A. PowerPoint Presentation.pptx
- B. Cases.docx
- C. Role Cards.docx
- D. Framework Handout.docx
- E. Facilitator Guide.docx
- F. Abridged Facilitator Guide.docx
- G. Preworkshop Survey.docx
- H. Postworkshop Survey.docx
- I. Text Exercise Criteria.docx
